# Supplementary material for: Single-cell transcriptomics link gene expression signatures to clinicopathological features of gonadotroph and lactotroph PitNET
Source: J Transl Med. 2024 Nov 15;22:1027. doi: 10.1186/s12967-024-05821-4 (PMC11566263; doi:10.1186/s12967-024-05821-4)
Supplement: Supplementary file 9 — Supplementary Material 9. [file 12967_2024_5821_MOESM9_ESM.xlsx]

## Sheet: Table 1
Patients data collection.
ID	Diagnosis	date of surgery	Sex	Age at surgery	primary/ recurrent	Preoperative treatment
KK21-H_014	gonadotroph PitNET	2021-03-04	male	49	primary	none
KK21-H_018	gonadotroph PitNET	2021-03-20	male	50	primary	none
KK21-H-034	gonadotroph PitNET	2021-04-15	male	67	primary	none
KK21-H-082	gonadotroph PitNET	2021-05-25	female	81	primary	none
KK21-H-099	gonadotroph PitNET	2021-07-05	female	68	primary	none
KK21-H-111	gonadotroph PitNET	2021-07-16	male	59	primary	none
KK21-H-130	gonadotroph PitNET	2021-09-09	female	49	primary	none
KK21-H-036	lactotroph PitNET	2021-04-16	male	46	primary	none
KK21-H-129	lactotroph PitNET	2021-09-03	male	21	primary	none
KK21-H-171	lactotroph PitNET	2021-12-13	female	31	primary	none
