# Supplementary material for: Single-cell transcriptomics link gene expression signatures to clinicopathological features of gonadotroph and lactotroph PitNET
Source: J Transl Med. 2024 Nov 15;22:1027. doi: 10.1186/s12967-024-05821-4 (PMC11566263; doi:10.1186/s12967-024-05821-4)
Supplement: Supplementary file 10 — Supplementary Material 10. [file 12967_2024_5821_MOESM10_ESM.xlsx]

## Sheet: Table 2
GoPN and LaPN cell counts per cluster (related to Fig. 1a,b)
GoPN			LaPN
cluster	number of cells		cluster	number of cells
0	2715		0	2568
1	2832		1	2577
2	2258		2	1928
3	1796		3	1560
4	1364		4	307
5	780		5	1554
6	704		6	1456
7	671		7	1379
8	615		8	1685
9	537		9	601
10	534		10	912
11	355		11	692
12	349		12	556
13	338		13	550
14	287		14	187
15	225		15	245
16	190		16	94
17	189		17	74
18	142		18	119
19	87		19	71
20	31		20	62
21	255		21	149
			22	64
			23	320
			24	66
			25	593
