# Supplementary material for: Single-cell transcriptomics link gene expression signatures to clinicopathological features of gonadotroph and lactotroph PitNET
Source: J Transl Med. 2024 Nov 15;22:1027. doi: 10.1186/s12967-024-05821-4 (PMC11566263; doi:10.1186/s12967-024-05821-4)
Supplement: Supplementary file 11 — Supplementary Material 11. [file 12967_2024_5821_MOESM11_ESM.xlsx]

## Sheet: Table 3
Genes included in distinct biological processes (related to Fig. 1e)
Genes for Heatmap_GoPN	Biological Process	Genes for Heatmap_LaPN	Biological Process
		NUSAP1	Mitose
		CDKN2D	Mitose
		CDKN3	Mitose
		KIF18A	Mitose
		PTTG1	Mitose
		CENPW	Mitose
		CENPA	Mitose
		CENPE	Mitose
		CENPF	Mitose
		DLGAP5	Mitose
		SPC25	Mitose
		PBK	Mitose
		KIF4A	Mitose
		NUF2	Mitose
		HMMR	Mitose
		RRM1	Mitose
		RRM2	Mitose
		EZH2	Mitose
		SGO1	Mitose
		CENPK	Mitose
		TYMS	Mitose
		AURKA	Mitose
		TUBA1B	Mitose
		CKS1B	Mitose
		CKS2	Mitose
		NEK2	Mitose
		NCAPG	Mitose
		FBXO5	Mitose
		NDC80	Mitose
		BRCA2	Mitose
		ANLN	Mitose
		DBF4	Mitose
		BUB1	Mitose
		MKI67	Mitose
		ASPM	Mitose
		CCNA1	Mitose
		BTG3	Mitose
		KIF14	Mitose
		UBE2S	Mitose
		SGO2	Mitose
		TACC3	Mitose
		KIF11	Mitose
		KIFC1	Mitose
		RAD21	Mitose
		TUBA1C	Mitose
		GTSE1	Mitose
		UBE2C	Mitose
		TUBB	Mitose
		SMC4	Mitose
		BIRC5	Mitose
		STMN1	Mitose
		MZT1	Mitose
		PRC1	Mitose
		SMC2	Mitose
		ECT2	Mitose
		CDCA8	Mitose
		CIT	Mitose
		GMNN	Mitose
		KIF20B	Mitose
		ZWINT	Mitose
		CCNB1	Mitose
		CEP55	Mitose
		CCNB2	Mitose
		CENPH	Mitose
		TPX2	Mitose
		RACGAP1	Mitose
		TMPO	Mitose
		CDK1	Mitose
		CKAP2	Mitose
		CDC20	Mitose
		BUB3	Mitose
		RPA3	Mitose
		MAD2L1	Mitose
		PCNA	Mitose
		MYBL1	Mitose
CDKN1A	Epithelial Differentiation & Proliferation	IQGAP2	Epithelial Differentiation & Proliferation
CFH	Epithelial Differentiation & Proliferation	ITGA2	Epithelial Differentiation & Proliferation
CEBPB	Epithelial Differentiation & Proliferation	CNN3	Epithelial Differentiation & Proliferation
CES1	Epithelial Differentiation & Proliferation	KRT5	Epithelial Differentiation & Proliferation
S100A14	Epithelial Differentiation & Proliferation	KRT7	Epithelial Differentiation & Proliferation
KLF3	Epithelial Differentiation & Proliferation	KRT17	Epithelial Differentiation & Proliferation
NR4A1	Epithelial Differentiation & Proliferation	KRT19	Epithelial Differentiation & Proliferation
FOXA1	Epithelial Differentiation & Proliferation	AGR2	Epithelial Differentiation & Proliferation
KLF4	Epithelial Differentiation & Proliferation	AGR3	Epithelial Differentiation & Proliferation
MAP3K5	Epithelial Differentiation & Proliferation	AQP3	Epithelial Differentiation & Proliferation
SH3BP4	Epithelial Differentiation & Proliferation	CD24	Epithelial Differentiation & Proliferation
ADH1C	Epithelial Differentiation & Proliferation	ELF3	Epithelial Differentiation & Proliferation
ADH7	Epithelial Differentiation & Proliferation	FABP7	Epithelial Differentiation & Proliferation
S100A9	Epithelial Differentiation & Proliferation	NUPR1	Epithelial Differentiation & Proliferation
MET	Epithelial Differentiation & Proliferation	IGFBP3	Epithelial Differentiation & Proliferation
SLC9A3R1	Epithelial Differentiation & Proliferation	IGFBP5	Epithelial Differentiation & Proliferation
ADRB2	Epithelial Differentiation & Proliferation	TACSTD2	Epithelial Differentiation & Proliferation
MGST1	Epithelial Differentiation & Proliferation	SERPINA3	Epithelial Differentiation & Proliferation
SCGB1A1	Epithelial Differentiation & Proliferation	SPRY1	Epithelial Differentiation & Proliferation
SCNN1A	Epithelial Differentiation & Proliferation	SPARC	Epithelial Differentiation & Proliferation
ALDH3A1	Epithelial Differentiation & Proliferation	CHI3L1	Epithelial Differentiation & Proliferation
FBXO32	Epithelial Differentiation & Proliferation	PPP1R15A	Epithelial Differentiation & Proliferation
HSD17B2	Epithelial Differentiation & Proliferation	KLF4	Epithelial Differentiation & Proliferation
SDC1	Epithelial Differentiation & Proliferation	F3	Epithelial Differentiation & Proliferation
HOMER2	Epithelial Differentiation & Proliferation	S100A1	Epithelial Differentiation & Proliferation
COL4A6	Epithelial Differentiation & Proliferation	SAT1	Epithelial Differentiation & Proliferation
ZC3H12A	Epithelial Differentiation & Proliferation	ZFP36L1	Epithelial Differentiation & Proliferation
TNC	Epithelial Differentiation & Proliferation	BASP1	Epithelial Differentiation & Proliferation
SGK1	Epithelial Differentiation & Proliferation	IFITM3	Epithelial Differentiation & Proliferation
FOS	Epithelial Differentiation & Proliferation	GLUL	Epithelial Differentiation & Proliferation
WNT7B	Epithelial Differentiation & Proliferation	HES1	Epithelial Differentiation & Proliferation
SHC1	Epithelial Differentiation & Proliferation	GNG5	Epithelial Differentiation & Proliferation
ID1	Epithelial Differentiation & Proliferation	DSP	Epithelial Differentiation & Proliferation
CLDN4	Epithelial Differentiation & Proliferation	ANXA1	Epithelial Differentiation & Proliferation
CLDN7	Epithelial Differentiation & Proliferation	ANXA2	Epithelial Differentiation & Proliferation
APOD	Epithelial Differentiation & Proliferation	SOCS3	Epithelial Differentiation & Proliferation
H6PD	Epithelial Differentiation & Proliferation	ID1	Epithelial Differentiation & Proliferation
AQP3	Epithelial Differentiation & Proliferation	ID3	Epithelial Differentiation & Proliferation
SBNO2	Epithelial Differentiation & Proliferation	ID4	Epithelial Differentiation & Proliferation
IGFBP2	Epithelial Differentiation & Proliferation	WWTR1	Epithelial Differentiation & Proliferation
SLPI	Epithelial Differentiation & Proliferation	PRSS23	Epithelial Differentiation & Proliferation
SNAI2	Epithelial Differentiation & Proliferation	APOE	Epithelial Differentiation & Proliferation
AKR1C3	Epithelial Differentiation & Proliferation	LMO4	Epithelial Differentiation & Proliferation
INAVA	Epithelial Differentiation & Proliferation	RHOB	Epithelial Differentiation & Proliferation
ATP1A1	Epithelial Differentiation & Proliferation	MT1X	Epithelial Differentiation & Proliferation
CXCL8	Epithelial Differentiation & Proliferation	IGFBP7	Epithelial Differentiation & Proliferation
CYP1B1	Epithelial Differentiation & Proliferation	CCN1	Epithelial Differentiation & Proliferation
TNFSF10	Epithelial Differentiation & Proliferation	PDGFD	Epithelial Differentiation & Proliferation
CYP24A1	Epithelial Differentiation & Proliferation	CCN2	Epithelial Differentiation & Proliferation
CD55	Epithelial Differentiation & Proliferation	CLDN5	Epithelial Differentiation & Proliferation
ITGA2	Epithelial Differentiation & Proliferation	CTSH	Epithelial Differentiation & Proliferation
TRIM24	Epithelial Differentiation & Proliferation	CDH2	Epithelial Differentiation & Proliferation
AKR1C2	Epithelial Differentiation & Proliferation	EPAS1	Epithelial Differentiation & Proliferation
ITPR3	Epithelial Differentiation & Proliferation	POU3F2	Epithelial Differentiation & Proliferation
JUP	Epithelial Differentiation & Proliferation	ENO3	Epithelial Differentiation & Proliferation
DUOX1	Epithelial Differentiation & Proliferation	GHR	Epithelial Differentiation & Proliferation
GJB2	Epithelial Differentiation & Proliferation	ESR1	Epithelial Differentiation & Proliferation
PTPRF	Epithelial Differentiation & Proliferation	ROBO1	Epithelial Differentiation & Proliferation
PTPRK	Epithelial Differentiation & Proliferation	THSD7A	Epithelial Differentiation & Proliferation
ZFP36L1	Epithelial Differentiation & Proliferation	MEF2C	Epithelial Differentiation & Proliferation
NFE2L2	Epithelial Differentiation & Proliferation	BDNF	Epithelial Differentiation & Proliferation
KLF5	Epithelial Differentiation & Proliferation	SLC12A2	Epithelial Differentiation & Proliferation
GLUL	Epithelial Differentiation & Proliferation	DIO2	Epithelial Differentiation & Proliferation
TSPO	Epithelial Differentiation & Proliferation	SYT1	Epithelial Differentiation & Proliferation
GNAL	Epithelial Differentiation & Proliferation	FOXP1	Epithelial Differentiation & Proliferation
VWA2	Epithelial Differentiation & Proliferation	FGFR1	Epithelial Differentiation & Proliferation
NOS2	Epithelial Differentiation & Proliferation	PRL	Epithelial Differentiation & Proliferation
RAB13	Epithelial Differentiation & Proliferation	IP6K2	Epithelial Differentiation & Proliferation
KRT8	Epithelial Differentiation & Proliferation
NPPC	Epithelial Differentiation & Proliferation
KRT18	Epithelial Differentiation & Proliferation
FOXP2	Epithelial Differentiation & Proliferation
DSG2	Epithelial Differentiation & Proliferation
CAPN1	Epithelial Differentiation & Proliferation
CAPN2	Epithelial Differentiation & Proliferation
PELI1	Epithelial Differentiation & Proliferation
CAV2	Epithelial Differentiation & Proliferation
RUNX1	Epithelial Differentiation & Proliferation
LCN2	Epithelial Differentiation & Proliferation
LDHA	Epithelial Differentiation & Proliferation
CXCL1	Epithelial Differentiation & Proliferation
CXCL2	Epithelial Differentiation & Proliferation
CXCL3	Epithelial Differentiation & Proliferation
TFAP2A	Epithelial Differentiation & Proliferation
LDLR	Epithelial Differentiation & Proliferation
NR2F2	Epithelial Differentiation & Proliferation
CLDN1	Epithelial Differentiation & Proliferation
FOSL1	Epithelial Differentiation & Proliferation
TGFB2	Epithelial Differentiation & Proliferation
NAMPT	Epithelial Differentiation & Proliferation
KLF10	Epithelial Differentiation & Proliferation
EGFR	Epithelial Differentiation & Proliferation
ERRFI1	Epithelial Differentiation & Proliferation
TRIB1	Epithelial Differentiation & Proliferation
DLG5	Epithelial Differentiation & Proliferation
TRIP6	Epithelial Differentiation & Proliferation
ENPP2	Epithelial Differentiation & Proliferation
WNT4	Epithelial Differentiation & Proliferation
PHLDA2	Epithelial Differentiation & Proliferation
F3	Epithelial Differentiation & Proliferation
CITED2	Epithelial Differentiation & Proliferation
FBLN1	Epithelial Differentiation & Proliferation
SERPINE2	Epithelial Differentiation & Proliferation
KITLG	Epithelial Differentiation & Proliferation
SERPINB3	Epithelial Differentiation & Proliferation
SEMA6A	Epithelial Differentiation & Proliferation
MMP10	Epithelial Differentiation & Proliferation
CNN2	Epithelial Differentiation & Proliferation
SDC4	Epithelial Differentiation & Proliferation
PLXNA2	Epithelial Differentiation & Proliferation
PLXNB1	Epithelial Differentiation & Proliferation
SEMA4B	Epithelial Differentiation & Proliferation
MINK1	Epithelial Differentiation & Proliferation
FERMT1	Epithelial Differentiation & Proliferation
IFITM1	Epithelial Differentiation & Proliferation
IGFBP3	Epithelial Differentiation & Proliferation
PLPP3	Epithelial Differentiation & Proliferation
IL1R1	Epithelial Differentiation & Proliferation
MYADM	Epithelial Differentiation & Proliferation
ITGA6	Epithelial Differentiation & Proliferation
NBL1	Epithelial Differentiation & Proliferation
ITGA3	Epithelial Differentiation & Proliferation
PTPRZ1	Epithelial Differentiation & Proliferation
CXCL17	Epithelial Differentiation & Proliferation
SEMA4A	Epithelial Differentiation & Proliferation
FERMT2	Epithelial Differentiation & Proliferation
IL33	Epithelial Differentiation & Proliferation
FGFBP1	Epithelial Differentiation & Proliferation
DOCK1	Epithelial Differentiation & Proliferation
LAMA3	Epithelial Differentiation & Proliferation
LAMA5	Epithelial Differentiation & Proliferation
LAMB1	Epithelial Differentiation & Proliferation
SEMA5A	Epithelial Differentiation & Proliferation
LAMC2	Epithelial Differentiation & Proliferation
LGALS3	Epithelial Differentiation & Proliferation
EFNA1	Epithelial Differentiation & Proliferation
LMNA	Epithelial Differentiation & Proliferation
CD9	Epithelial Differentiation & Proliferation
EPHA2	Epithelial Differentiation & Proliferation
SPRED1	Epithelial Differentiation & Proliferation
LGR6	Epithelial Differentiation & Proliferation
HAS2	Epithelial Differentiation & Proliferation
TACSTD2	Epithelial Differentiation & Proliferation
SMAD3	Epithelial Differentiation & Proliferation
SPRY1	Epithelial Differentiation & Proliferation
SPRY2	Epithelial Differentiation & Proliferation
FOXQ1	Epithelial Differentiation & Proliferation
SERPINB5	Epithelial Differentiation & Proliferation
YAP1	Epithelial Differentiation & Proliferation
AHR	Epithelial Differentiation & Proliferation
FGFR3	Epithelial Differentiation & Proliferation
FGFR2	Epithelial Differentiation & Proliferation
VASP	Epithelial Differentiation & Proliferation
IRX3	Epithelial Differentiation & Proliferation
SIX3	Epithelial Differentiation & Proliferation
RHOC	Epithelial Differentiation & Proliferation
SLC12A2	Epithelial Differentiation & Proliferation
TP63	Epithelial Differentiation & Proliferation
CTSD	Epithelial Differentiation & Proliferation
RNF207	Epithelial Differentiation & Proliferation
CTSV	Epithelial Differentiation & Proliferation
SIX2	Epithelial Differentiation & Proliferation
MYC	Epithelial Differentiation & Proliferation
SPINT1	Epithelial Differentiation & Proliferation
ESRP1	Epithelial Differentiation & Proliferation
GATA6	Epithelial Differentiation & Proliferation
PTHLH	Epithelial Differentiation & Proliferation
SULF1	Epithelial Differentiation & Proliferation
KRT6A	Epithelial Differentiation & Proliferation
KRT16	Epithelial Differentiation & Proliferation
KRT17	Epithelial Differentiation & Proliferation
HBEGF	Epithelial Differentiation & Proliferation
SOCS3	Epithelial Differentiation & Proliferation
RDH10	Epithelial Differentiation & Proliferation
TFAP2C	Epithelial Differentiation & Proliferation
TGIF1	Epithelial Differentiation & Proliferation
HEY2	Epithelial Differentiation & Proliferation
PAX7	Epithelial Differentiation & Proliferation
F2R	Epithelial Differentiation & Proliferation
NUAK1	Epithelial Differentiation & Proliferation
TMEM47	Epithelial Differentiation & Proliferation
PPARGC1A	Epithelial Differentiation & Proliferation
FSTL1	Epithelial Differentiation & Proliferation
SOX9	Epithelial Differentiation & Proliferation
AKAP12	Epithelial Differentiation & Proliferation
ITGB8	Epithelial Differentiation & Proliferation
NTRK2	Epithelial Differentiation & Proliferation
VCAN	Epithelial Differentiation & Proliferation
NR2F1	Epithelial Differentiation & Proliferation
PDGFRA	Epithelial Differentiation & Proliferation
DPYSL3	Epithelial Differentiation & Proliferation
CHL1	Epithelial Differentiation & Proliferation
PKP2	Epithelial Differentiation & Proliferation
CD81	Epithelial Differentiation & Proliferation
PMP22	Epithelial Differentiation & Proliferation
ABAT	Hormone Secretion	ENPP2	Hormone Secretion
PENK	Hormone Secretion	ALDH1A1	Hormone Secretion
ADCY5	Hormone Secretion	ALDH2	Hormone Secretion
SLC12A5	Hormone Secretion	FAM210B	Hormone Secretion
NRXN1	Hormone Secretion	SSTR2	Hormone Secretion
SCN2A	Hormone Secretion	CGA	Hormone Secretion
SCN3A	Hormone Secretion	ATP6AP2	Hormone Secretion
VGF	Hormone Secretion	SCG5	Hormone Secretion
SLC4A8	Hormone Secretion	CPE	Hormone Secretion
ICA1	Hormone Secretion	CTSL	Hormone Secretion
YWHAH	Hormone Secretion	GH1	Hormone Secretion
PREPL	Hormone Secretion	NEFM	Hormone Secretion
SLC32A1	Hormone Secretion	CST3	Hormone Secretion
NSG2	Hormone Secretion	EPHX1	Hormone Secretion
CADPS	Hormone Secretion	S100B	Hormone Secretion
NSG1	Hormone Secretion	MGP	Hormone Secretion
CNTNAP2	Hormone Secretion	HP	Hormone Secretion
CALY	Hormone Secretion	ALDH3A1	Hormone Secretion
RIMS1	Hormone Secretion	CLDN4	Hormone Secretion
SNAP25	Hormone Secretion	FAM107A	Hormone Secretion
SNCB	Hormone Secretion	CTNNA1	Hormone Secretion
RIMS2	Hormone Secretion	SGK1	Hormone Secretion
NPAS4	Hormone Secretion	ZFP36	Hormone Secretion
GABRB3	Hormone Secretion	TSPO	Hormone Secretion
GABRG2	Hormone Secretion	NCOA4	Hormone Secretion
CELF4	Hormone Secretion	FOSB	Hormone Secretion
JPH4	Hormone Secretion	GSTP1	Hormone Secretion
KIF1B	Hormone Secretion
CPLX2	Hormone Secretion
PCDH17	Hormone Secretion
LIN7B	Hormone Secretion
STXBP1	Hormone Secretion
VAMP2	Hormone Secretion
KCNK3	Hormone Secretion
SYN1	Hormone Secretion
SYP	Hormone Secretion
SYT1	Hormone Secretion
SYT4	Hormone Secretion
SYT5	Hormone Secretion
KIF5A	Hormone Secretion
GNAO1	Hormone Secretion
RAB3B	Hormone Secretion
BAIAP3	Hormone Secretion
NOVA1	Hormone Secretion
CALM1	Hormone Secretion
NRCAM	Hormone Secretion
CALM3	Hormone Secretion
CAMK2B	Hormone Secretion
PCLO	Hormone Secretion
GLRA3	Hormone Secretion
GRIA2	Hormone Secretion
GRIA4	Hormone Secretion
GRID2	Hormone Secretion
EGR2	Hormone Secretion
SLC4A10	Hormone Secretion
UNC13C	Hormone Secretion
BSCL2	Hormone Secretion
LY6H	Hormone Secretion
CDH8	Hormone Secretion
CGA	Hormone Secretion
CHGA	Hormone Secretion
CAMK2N1	Hormone Secretion
FGFR1	Hormone Secretion
MPC2	Hormone Secretion
SFRP1	Hormone Secretion
SCG5	Hormone Secretion
SELENOM	Hormone Secretion
CPE	Hormone Secretion
ACVR1C	Hormone Secretion
MADD	Hormone Secretion
GATA3	Hormone Secretion
NEUROD1	Hormone Secretion
PTPRN	Hormone Secretion
CACNA1D	Hormone Secretion
LEPR	Hormone Secretion
MAN2B1	Immune Effector Process	TNFAIP3	Immune Effector Process
HLA-DMA	Immune Effector Process	TRBC2	Immune Effector Process
MZB1	Immune Effector Process	TRBC1	Immune Effector Process
HLA-DMB	Immune Effector Process	LYZ	Immune Effector Process
HLA-DQB1	Immune Effector Process	CTSS	Immune Effector Process
LILRB2	Immune Effector Process	IL7R	Immune Effector Process
CD300A	Immune Effector Process	CD69	Immune Effector Process
PECAM1	Immune Effector Process	CD3G	Immune Effector Process
NCF1	Immune Effector Process	CD14	Immune Effector Process
TRPM2	Immune Effector Process	CD37	Immune Effector Process
TLR7	Immune Effector Process	GZMB	Immune Effector Process
SIRPB1	Immune Effector Process	GMFG	Immune Effector Process
ADA	Immune Effector Process	LCP1	Immune Effector Process
PLAC8	Immune Effector Process	C1QC	Immune Effector Process
SNAP29	Immune Effector Process	CCL3	Immune Effector Process
CCR2	Immune Effector Process	KLRB1	Immune Effector Process
TYROBP	Immune Effector Process	MNDA	Immune Effector Process
FCER1A	Immune Effector Process	KLRD1	Immune Effector Process
SASH3	Immune Effector Process	RAC2	Immune Effector Process
PIK3CG	Immune Effector Process	PTPRC	Immune Effector Process
FES	Immune Effector Process	FCER1G	Immune Effector Process
VAV3	Immune Effector Process	FCN1	Immune Effector Process
BIN2	Immune Effector Process	ITGB2	Immune Effector Process
STX7	Immune Effector Process	FGL2	Immune Effector Process
TRIM38	Immune Effector Process	LAPTM5	Immune Effector Process
RHOF	Immune Effector Process	S100A8	Immune Effector Process
VAV1	Immune Effector Process	S100A9	Immune Effector Process
APBB1IP	Immune Effector Process	TYROBP	Immune Effector Process
SELL	Immune Effector Process	HLA-DRB5	Immune Effector Process
TGFB1	Immune Effector Process	APRT	Immune Effector Process
P2RX1	Immune Effector Process	COTL1	Immune Effector Process
GZMB	Immune Effector Process	ARPC1B	Immune Effector Process
CD53	Immune Effector Process	SLC2A3	Immune Effector Process
CD68	Immune Effector Process	CORO1A	Immune Effector Process
		HLA-DRA	Immune Effector Process
		CTSC	Immune Effector Process
		C1QA	Immune Effector Process
		CD44	Immune Effector Process
		CD74	Immune Effector Process
		SP100	Immune Effector Process
		DDX58	Immune Effector Process
		DTX3L	Immune Effector Process
		PARP9	Immune Effector Process
		PLSCR1	Immune Effector Process
		OAS1	Immune Effector Process
		OAS3	Immune Effector Process
		PARP14	Immune Effector Process
		IRF9	Immune Effector Process
		IFIT3	Immune Effector Process
		RSAD2	Immune Effector Process
		ISG15	Immune Effector Process
		MX1	Immune Effector Process
		IFI16	Immune Effector Process
		IFIH1	Immune Effector Process
		XAF1	Immune Effector Process
		NUB1	Immune Effector Process
		SP110	Immune Effector Process
		IFIT2	Immune Effector Process
		IFIT1	Immune Effector Process
		HLA-C	Immune Effector Process
		RPS6KA5	Immune Effector Process
		SHFL	Immune Effector Process
		HLA-F	Immune Effector Process
		PSMB8	Immune Effector Process
		PSMB9	Immune Effector Process
		IRF1	Immune Effector Process
		PSME1	Immune Effector Process
		CHGA	Immune Effector Process
		PSME2	Immune Effector Process
		ADAR	Immune Effector Process
		TRIM22	Immune Effector Process
		STAT1	Immune Effector Process
		STAT2	Immune Effector Process
		CITED1	Immune Effector Process
		TRIM56	Immune Effector Process
		IFI27	Immune Effector Process
		IFI35	Immune Effector Process
		IFI6	Immune Effector Process
		EIF2AK2	Immune Effector Process
		HERC5	Immune Effector Process
ATP5PB	Oxidative Phosphorylation	ATP5F1E	Oxidative Phosphorylation
ATP5MC3	Oxidative Phosphorylation	ATP5MC3	Oxidative Phosphorylation
ATP5PO	Oxidative Phosphorylation	NDUFA1	Oxidative Phosphorylation
NIPSNAP2	Oxidative Phosphorylation	NDUFA7	Oxidative Phosphorylation
NDUFA2	Oxidative Phosphorylation	NDUFB2	Oxidative Phosphorylation
NDUFAB1	Oxidative Phosphorylation	NDUFB4	Oxidative Phosphorylation
NDUFB1	Oxidative Phosphorylation	NDUFB8	Oxidative Phosphorylation
NDUFB4	Oxidative Phosphorylation	UQCR11	Oxidative Phosphorylation
NDUFB6	Oxidative Phosphorylation	NDUFB11	Oxidative Phosphorylation
NDUFC1	Oxidative Phosphorylation	COX6A1	Oxidative Phosphorylation
NDUFS6	Oxidative Phosphorylation	COX6B1	Oxidative Phosphorylation
COX5A	Oxidative Phosphorylation	COX6C	Oxidative Phosphorylation
UQCRFS1	Oxidative Phosphorylation	COX7A1	Oxidative Phosphorylation
ATP5PD	Oxidative Phosphorylation	COX7A2	Oxidative Phosphorylation
SDHC	Oxidative Phosphorylation	COX7B	Oxidative Phosphorylation
COX4I1	Oxidative Phosphorylation	NDUFA11	Oxidative Phosphorylation
COX6A1	Oxidative Phosphorylation	NDUFA13	Oxidative Phosphorylation
COX7C	Oxidative Phosphorylation	ISCU	Oxidative Phosphorylation
NDUFA11	Oxidative Phosphorylation
RHOA	Oxidative Phosphorylation
UQCC3	Oxidative Phosphorylation
ISCU	Oxidative Phosphorylation
CYCS	Oxidative Phosphorylation
ATP5F1B	Oxidative Phosphorylation
WDR33	mRNA Processing	RPL22	mRNA Processing
MALAT1	mRNA Processing	RPL24	mRNA Processing
SRSF11	mRNA Processing	RPL27A	mRNA Processing
HNRNPA2B1	mRNA Processing	RPL32	mRNA Processing
RBM25	mRNA Processing	RPL36	mRNA Processing
ZRANB2	mRNA Processing	RPL34	mRNA Processing
TENT2	mRNA Processing	RPL35A	mRNA Processing
SFPQ	mRNA Processing	RPL36AL	mRNA Processing
SRSF1	mRNA Processing	RPL37	mRNA Processing
SRSF4	mRNA Processing	RPL37A	mRNA Processing
RNPC3	mRNA Processing	RPL38	mRNA Processing
SF1	mRNA Processing	RPS4Y1	mRNA Processing
PCF11	mRNA Processing	RPS5	mRNA Processing
LUC7L	mRNA Processing	RPS6	mRNA Processing
CNOT6L	mRNA Processing	RPS11	mRNA Processing
CELF1	mRNA Processing	RPS14	mRNA Processing
CDK13	mRNA Processing	RPS15	mRNA Processing
CCAR1	mRNA Processing	RPS16	mRNA Processing
ACIN1	mRNA Processing	RPSA	mRNA Processing
FUS	mRNA Processing	RPS21	mRNA Processing
SNRNP70	mRNA Processing	RPS23	mRNA Processing
SPEN	mRNA Processing	RPS27	mRNA Processing
CWF19L2	mRNA Processing	RPS27A	mRNA Processing
SRSF10	mRNA Processing	RPS28	mRNA Processing
SETX	mRNA Processing	RPS29	mRNA Processing
LUC7L3	mRNA Processing	SSR3	mRNA Processing
CDK12	mRNA Processing	SERP1	mRNA Processing
RBM26	mRNA Processing	RPL23	mRNA Processing
CDK11A	mRNA Processing	RPL13A	mRNA Processing
SREK1	mRNA Processing	EIF1	mRNA Processing
DDX5	mRNA Processing	EIF2A	mRNA Processing
PAPOLA	mRNA Processing	RPL5	mRNA Processing
PRPF4B	mRNA Processing	RPL7A	mRNA Processing
DDX39B	mRNA Processing	RSL24D1	mRNA Processing
CPSF6	mRNA Processing	RPL15	mRNA Processing
DYRK1A	mRNA Processing	RPL18	mRNA Processing
SF3B1	mRNA Processing	RPL23A	mRNA Processing
TIA1	mRNA Processing	RPL3	mRNA Processing
SUGP2	mRNA Processing	RPL26	mRNA Processing
RBM5	mRNA Processing	RPS3A	mRNA Processing
SCAF11	mRNA Processing	RPL6	mRNA Processing
SRRM2	mRNA Processing	RPL8	mRNA Processing
		RPL12	mRNA Processing
		RPS8	mRNA Processing
		RPS13	mRNA Processing
		LUC7L3	mRNA Processing
		MALAT1	mRNA Processing
		SREK1	mRNA Processing
		HNRNPH1	mRNA Processing
		DDX5	mRNA Processing
		HNRNPU	mRNA Processing
		RBM25	mRNA Processing
		ZRANB2	mRNA Processing
		NOVA1	mRNA Processing
		SFPQ	mRNA Processing
		DDX17	mRNA Processing
		TRA2B	mRNA Processing
		PNN	mRNA Processing
		CPSF6	mRNA Processing
		KHDC4	mRNA Processing
		SF1	mRNA Processing
		SUGP2	mRNA Processing
		PABPN1	mRNA Processing
		CDK13	mRNA Processing
		RBM6	mRNA Processing
		RBM5	mRNA Processing
		FUS	mRNA Processing
		SON	mRNA Processing
