# Supplementary material for: Single-cell transcriptomics link gene expression signatures to clinicopathological features of gonadotroph and lactotroph PitNET
Source: J Transl Med. 2024 Nov 15;22:1027. doi: 10.1186/s12967-024-05821-4 (PMC11566263; doi:10.1186/s12967-024-05821-4)
Supplement: Supplementary file 12 — Supplementary Material 12. [file 12967_2024_5821_MOESM12_ESM.xlsx]

## Sheet: Table 4
Tumor cell signatures: unique and highly up-regulated genes from biological processes (Fig. 1) used for correlations analysis (related to Fig. 2)
HGNC Symbol	Origin	TC cl.	Program name
KRT17	GoPN	14	epiDiff_GoPN
KRT19	GoPN	14	epiDiff_GoPN
KRT5	GoPN	14	epiDiff_GoPN
S100A2	GoPN	14	epiDiff_GoPN
SLPI	GoPN	14	epiDiff_GoPN
SERPINB3	GoPN	14	epiDiff_GoPN
KRT15	GoPN	14	epiDiff_GoPN
MIR205HG	GoPN	14	epiDiff_GoPN
AGR2	GoPN	14	epiDiff_GoPN
FXYD3	GoPN	14	epiDiff_GoPN
CGA	GoPN	9	hormSec_GoPN
HIST2H2BE	GoPN	9	hormSec_GoPN
GLRA3	GoPN	9	hormSec_GoPN
SPOCK1	GoPN	9	hormSec_GoPN
PCOLCE2	GoPN	9	hormSec_GoPN
PTPRN	GoPN	9	hormSec_GoPN
SYT1	GoPN	9	hormSec_GoPN
TCEAL6	GoPN	9	hormSec_GoPN
HIST1H2AC	GoPN	9	hormSec_GoPN
NSG1	GoPN	9	hormSec_GoPN
SLPI	LaPN	14	epiDiff_LaPN
AGR2	LaPN	14	epiDiff_LaPN
KRT17	LaPN	14	epiDiff_LaPN
MIA	LaPN	14	epiDiff_LaPN
SERPINA3	LaPN	14	epiDiff_LaPN
TACSTD2	LaPN	14	epiDiff_LaPN
CHI3L1	LaPN	14	epiDiff_LaPN
MT1X	LaPN	14	epiDiff_LaPN
HP	LaPN	14	epiDiff_LaPN
LCN2	LaPN	14	epiDiff_LaPN
CCNA1	LaPN	22	ccTum_LaPN
GGH	LaPN	22	ccTum_LaPN
AC139493.2	LaPN	22	ccTum_LaPN
GAS2L3	LaPN	22	ccTum_LaPN
HIST1H2BJ	LaPN	22	ccTum_LaPN
LRRCC1	LaPN	22	ccTum_LaPN
RUVBL2	LaPN	22	ccTum_LaPN
NMU	LaPN	22	ccTum_LaPN
NEK2	LaPN	22	ccTum_LaPN
