# Supplementary material for: Single-cell transcriptomics link gene expression signatures to clinicopathological features of gonadotroph and lactotroph PitNET
Source: J Transl Med. 2024 Nov 15;22:1027. doi: 10.1186/s12967-024-05821-4 (PMC11566263; doi:10.1186/s12967-024-05821-4)
Supplement: Supplementary file 13 — Supplementary Material 13. [file 12967_2024_5821_MOESM13_ESM.xlsx]

## Sheet: Table 5
statistical information of correlation analysis of tumor cell signatures (related to Fig. 2)
				GoPN signature	group1	group2	p	p.adj	p.format	p.signif	method		LaPN signature	group1	group2	p	p.adj	p.format	p.signif	method
	WHO Subtype			epiDiff_GoPN	GoPN (Gonadotroph)	CorPN (Corticotroph)	0.149913	0.15	0.14991	ns	Wilcoxon		epiDiff_LaPN	GoPN (Gonadotroph)	CorPN (Corticotroph)	0.668168	0.67	0.6682	ns	Wilcoxon
				epiDiff_GoPN	CorPN (Corticotroph)	LaPN (Lactotroph)	0.221933	0.22	0.22193	ns	Wilcoxon		epiDiff_LaPN	CorPN (Corticotroph)	LaPN (Lactotroph)	0.608279	0.61	0.60828	ns	Wilcoxon
				epiDiff_GoPN	SomPN (Somatotroph)	CorPN (Corticotroph)	0.570043	0.57	0.5700	ns	Wilcoxon		epiDiff_LaPN	SomPN (Somatotroph)	CorPN (Corticotroph)	0.289406	0.29	0.2894	ns	Wilcoxon
				epiDiff_GoPN	ThyPN (Thyrotroph)	CorPN (Corticotroph)	0.0511188	0.051	0.05112	ns	Wilcoxon		epiDiff_LaPN	ThyPN (Thyrotroph)	CorPN (Corticotroph)	0.284476	0.28	0.2845	ns	Wilcoxon
				epiDiff_GoPN	NCPN (Null-cell)	CorPN (Corticotroph)	0.724766	0.72	0.7248	ns	Wilcoxon		epiDiff_LaPN	NCPN (Null-cell)	CorPN (Corticotroph)	0.158453	0.16	0.158	ns	Wilcoxon
				epiDiff_GoPN	CorPN (Corticotroph)	MixedPN (Mixed GH-PRL)	0.656928	0.66	0.6569	ns	Wilcoxon		epiDiff_LaPN	CorPN (Corticotroph)	MixedPN (Mixed GH-PRL)	0.0361416	0.036	0.03614	*	Wilcoxon
				epiDiff_GoPN	CorPN (Corticotroph)	PluriPN (Plurihormonal Pit-1)	0.00120654	0.0012	0.0012	**	Wilcoxon		epiDiff_LaPN	CorPN (Corticotroph)	PluriPN (Plurihormonal Pit-1)	0.0576761	0.058	0.0577	ns	Wilcoxon
				epiDiff_GoPN	GoPN (Gonadotroph)	LaPN (Lactotroph)	0.787419	0.79	0.79	ns	Wilcoxon		epiDiff_LaPN	GoPN (Gonadotroph)	LaPN (Lactotroph)	0.787419	0.79	0.7874	ns	Wilcoxon
				epiDiff_GoPN	GoPN (Gonadotroph)	SomPN (Somatotroph)	0.487126	0.49	0.49	ns	Wilcoxon		epiDiff_LaPN	GoPN (Gonadotroph)	SomPN (Somatotroph)	0.157238	0.16	0.15724	ns	Wilcoxon
				epiDiff_GoPN	GoPN (Gonadotroph)	NCPN (Null-cell)	0.0936589	0.094	0.094	ns	Wilcoxon		epiDiff_LaPN	GoPN (Gonadotroph)	NCPN (Null-cell)	0.127534	0.13	0.128	ns	Wilcoxon
				epiDiff_GoPN	GoPN (Gonadotroph)	MixedPN (Mixed GH-PRL)	0.147554	0.15	0.14755	ns	Wilcoxon		epiDiff_LaPN	GoPN (Gonadotroph)	MixedPN (Mixed GH-PRL)	0.0319209	0.032	0.03192	*	Wilcoxon
				epiDiff_GoPN	ThyPN (Thyrotroph)	GoPN (Gonadotroph)	0.4031	0.4	0.4031	ns	Wilcoxon		epiDiff_LaPN	ThyPN (Thyrotroph)	GoPN (Gonadotroph)	0.4031	0.4	0.403	ns	Wilcoxon
				epiDiff_GoPN	GoPN (Gonadotroph)	PluriPN (Plurihormonal Pit-1)	0.0286988	0.029	0.0287	*	Wilcoxon		epiDiff_LaPN	GoPN (Gonadotroph)	PluriPN (Plurihormonal Pit-1)	0.123801	0.12	0.12380	ns	Wilcoxon
				epiDiff_GoPN	SomPN (Somatotroph)	LaPN (Lactotroph)	0.506706	0.51	0.50671	ns	Wilcoxon		epiDiff_LaPN	SomPN (Somatotroph)	LaPN (Lactotroph)	0.288009	0.29	0.2880	ns	Wilcoxon
				epiDiff_GoPN	SomPN (Somatotroph)	PluriPN (Plurihormonal Pit-1)	0.0215897	0.022	0.022	*	Wilcoxon		epiDiff_LaPN	SomPN (Somatotroph)	PluriPN (Plurihormonal Pit-1)	0.0191085	0.019	0.0191	*	Wilcoxon
				epiDiff_GoPN	NCPN (Null-cell)	SomPN (Somatotroph)	0.579728	0.58	0.580	ns	Wilcoxon		epiDiff_LaPN	NCPN (Null-cell)	SomPN (Somatotroph)	0.877011	0.88	0.877	ns	Wilcoxon
				epiDiff_GoPN	ThyPN (Thyrotroph)	SomPN (Somatotroph)	0.211831	0.21	0.212	ns	Wilcoxon		epiDiff_LaPN	ThyPN (Thyrotroph)	SomPN (Somatotroph)	0.101634	0.1	0.10163	ns	Wilcoxon
				epiDiff_GoPN	SomPN (Somatotroph)	MixedPN (Mixed GH-PRL)	0.362047	0.36	0.362	ns	Wilcoxon		epiDiff_LaPN	SomPN (Somatotroph)	MixedPN (Mixed GH-PRL)	0.362047	0.36	0.3620	ns	Wilcoxon
				epiDiff_GoPN	PluriPN (Plurihormonal Pit-1)	LaPN (Lactotroph)	0.328645	0.33	0.3286	ns	Wilcoxon		epiDiff_LaPN	PluriPN (Plurihormonal Pit-1)	LaPN (Lactotroph)	0.636828	0.64	0.63683	ns	Wilcoxon
				epiDiff_GoPN	ThyPN (Thyrotroph)	PluriPN (Plurihormonal Pit-1)	0.388412	0.39	0.39	ns	Wilcoxon		epiDiff_LaPN	ThyPN (Thyrotroph)	PluriPN (Plurihormonal Pit-1)	0.688911	0.69	0.69	ns	Wilcoxon
				epiDiff_GoPN	PluriPN (Plurihormonal Pit-1)	MixedPN (Mixed GH-PRL)	0.00789798	0.0079	0.0079	**	Wilcoxon		epiDiff_LaPN	PluriPN (Plurihormonal Pit-1)	MixedPN (Mixed GH-PRL)	0.00551213	0.0055	0.0055	**	Wilcoxon
				epiDiff_GoPN	NCPN (Null-cell)	PluriPN (Plurihormonal Pit-1)	0.00156314	0.0016	0.0016	**	Wilcoxon		epiDiff_LaPN	NCPN (Null-cell)	PluriPN (Plurihormonal Pit-1)	0.00551213	0.0055	0.0055	**	Wilcoxon
				epiDiff_GoPN	NCPN (Null-cell)	LaPN (Lactotroph)	0.263564	0.26	0.26356	ns	Wilcoxon		epiDiff_LaPN	NCPN (Null-cell)	LaPN (Lactotroph)	0.610093	0.61	0.61009	ns	Wilcoxon
				epiDiff_GoPN	NCPN (Null-cell)	MixedPN (Mixed GH-PRL)	0.95913	0.96	0.9591	ns	Wilcoxon		epiDiff_LaPN	NCPN (Null-cell)	MixedPN (Mixed GH-PRL)	0.505361	0.51	0.505	ns	Wilcoxon
				epiDiff_GoPN	ThyPN (Thyrotroph)	NCPN (Null-cell)	0.01998	0.02	0.01998	*	Wilcoxon		epiDiff_LaPN	ThyPN (Thyrotroph)	NCPN (Null-cell)	0.012654	0.013	0.013	*	Wilcoxon
				epiDiff_GoPN	ThyPN (Thyrotroph)	LaPN (Lactotroph)	0.640666	0.64	0.6407	ns	Wilcoxon		epiDiff_LaPN	ThyPN (Thyrotroph)	LaPN (Lactotroph)	0.746814	0.75	0.74681	ns	Wilcoxon
				epiDiff_GoPN	ThyPN (Thyrotroph)	MixedPN (Mixed GH-PRL)	0.0812521	0.081	0.081	ns	Wilcoxon		epiDiff_LaPN	ThyPN (Thyrotroph)	MixedPN (Mixed GH-PRL)	0.0592741	0.059	0.0593	ns	Wilcoxon
				epiDiff_GoPN	MixedPN (Mixed GH-PRL)	LaPN (Lactotroph)	0.214393	0.21	0.21439	ns	Wilcoxon		epiDiff_LaPN	MixedPN (Mixed GH-PRL)	LaPN (Lactotroph)	0.105638	0.11	0.10564	ns	Wilcoxon
				hormSec_GoPN	GoPN (Gonadotroph)	CorPN (Corticotroph)	1.42237e-10	1.4e-10	1.4e-10	****	Wilcoxon		ccTum_LaPN	GoPN (Gonadotroph)	CorPN (Corticotroph)	0.398112	0.4	0.3981	ns	Wilcoxon
				hormSec_GoPN	CorPN (Corticotroph)	LaPN (Lactotroph)	0.594262	0.59	0.59426	ns	Wilcoxon		ccTum_LaPN	CorPN (Corticotroph)	LaPN (Lactotroph)	2.08021e-07	2.1e-07	2.1e-07	****	Wilcoxon
				hormSec_GoPN	SomPN (Somatotroph)	CorPN (Corticotroph)	0.837612	0.84	0.8376	ns	Wilcoxon		ccTum_LaPN	SomPN (Somatotroph)	CorPN (Corticotroph)	0.0079782	0.008	0.0080	**	Wilcoxon
				hormSec_GoPN	ThyPN (Thyrotroph)	CorPN (Corticotroph)	0.00326529	0.0033	0.00327	**	Wilcoxon		ccTum_LaPN	ThyPN (Thyrotroph)	CorPN (Corticotroph)	0.843285	0.84	0.8433	ns	Wilcoxon
				hormSec_GoPN	NCPN (Null-cell)	CorPN (Corticotroph)	4.78593e-06	4.8e-06	4.8e-06	****	Wilcoxon		ccTum_LaPN	NCPN (Null-cell)	CorPN (Corticotroph)	0.89049	0.89	0.890	ns	Wilcoxon
				hormSec_GoPN	CorPN (Corticotroph)	MixedPN (Mixed GH-PRL)	0.364231	0.36	0.3642	ns	Wilcoxon		ccTum_LaPN	CorPN (Corticotroph)	MixedPN (Mixed GH-PRL)	0.00465308	0.0047	0.00465	**	Wilcoxon
				hormSec_GoPN	CorPN (Corticotroph)	PluriPN (Plurihormonal Pit-1)	0.261481	0.26	0.2615	ns	Wilcoxon		ccTum_LaPN	CorPN (Corticotroph)	PluriPN (Plurihormonal Pit-1)	0.863824	0.86	0.8638	ns	Wilcoxon
				hormSec_GoPN	GoPN (Gonadotroph)	LaPN (Lactotroph)	1.27919e-07	1.3e-07	1.3e-07	****	Wilcoxon		ccTum_LaPN	GoPN (Gonadotroph)	LaPN (Lactotroph)	1.3804e-08	1.4e-08	1.4e-08	****	Wilcoxon
				hormSec_GoPN	GoPN (Gonadotroph)	SomPN (Somatotroph)	1.98713e-11	2e-11	2e-11	****	Wilcoxon		ccTum_LaPN	GoPN (Gonadotroph)	SomPN (Somatotroph)	0.0480633	0.048	0.04806	*	Wilcoxon
				hormSec_GoPN	GoPN (Gonadotroph)	NCPN (Null-cell)	0.353849	0.35	0.354	ns	Wilcoxon		ccTum_LaPN	GoPN (Gonadotroph)	NCPN (Null-cell)	0.549893	0.55	0.550	ns	Wilcoxon
				hormSec_GoPN	GoPN (Gonadotroph)	MixedPN (Mixed GH-PRL)	0.000108734	0.00011	0.00011	***	Wilcoxon		ccTum_LaPN	GoPN (Gonadotroph)	MixedPN (Mixed GH-PRL)	0.021082	0.021	0.02108	*	Wilcoxon
				hormSec_GoPN	ThyPN (Thyrotroph)	GoPN (Gonadotroph)	0.0351265	0.035	0.0351	*	Wilcoxon		ccTum_LaPN	ThyPN (Thyrotroph)	GoPN (Gonadotroph)	0.453588	0.45	0.454	ns	Wilcoxon
				hormSec_GoPN	GoPN (Gonadotroph)	PluriPN (Plurihormonal Pit-1)	0.00134195	0.0013	0.0013	**	Wilcoxon		ccTum_LaPN	GoPN (Gonadotroph)	PluriPN (Plurihormonal Pit-1)	0.710523	0.71	0.71052	ns	Wilcoxon
				hormSec_GoPN	SomPN (Somatotroph)	LaPN (Lactotroph)	0.342987	0.34	0.34299	ns	Wilcoxon		ccTum_LaPN	SomPN (Somatotroph)	LaPN (Lactotroph)	1.40906e-05	1.4e-05	1.4e-05	****	Wilcoxon
				hormSec_GoPN	SomPN (Somatotroph)	PluriPN (Plurihormonal Pit-1)	0.212831	0.21	0.213	ns	Wilcoxon		ccTum_LaPN	SomPN (Somatotroph)	PluriPN (Plurihormonal Pit-1)	0.212831	0.21	0.2128	ns	Wilcoxon
				hormSec_GoPN	NCPN (Null-cell)	SomPN (Somatotroph)	3.04232e-06	3e-06	3.0e-06	****	Wilcoxon		ccTum_LaPN	NCPN (Null-cell)	SomPN (Somatotroph)	0.120928	0.12	0.121	ns	Wilcoxon
				hormSec_GoPN	ThyPN (Thyrotroph)	SomPN (Somatotroph)	7.99966e-05	8e-05	8e-05	****	Wilcoxon		ccTum_LaPN	ThyPN (Thyrotroph)	SomPN (Somatotroph)	0.0620984	0.062	0.06210	ns	Wilcoxon
				hormSec_GoPN	SomPN (Somatotroph)	MixedPN (Mixed GH-PRL)	0.066791	0.067	0.067	ns	Wilcoxon		ccTum_LaPN	SomPN (Somatotroph)	MixedPN (Mixed GH-PRL)	0.316544	0.32	0.3165	ns	Wilcoxon
				hormSec_GoPN	PluriPN (Plurihormonal Pit-1)	LaPN (Lactotroph)	0.597587	0.6	0.5976	ns	Wilcoxon		ccTum_LaPN	PluriPN (Plurihormonal Pit-1)	LaPN (Lactotroph)	0.000625558	0.00063	0.00063	***	Wilcoxon
				hormSec_GoPN	ThyPN (Thyrotroph)	PluriPN (Plurihormonal Pit-1)	0.0495504	0.05	0.05	*	Wilcoxon		ccTum_LaPN	ThyPN (Thyrotroph)	PluriPN (Plurihormonal Pit-1)	0.954645	0.95	0.95	ns	Wilcoxon
				hormSec_GoPN	PluriPN (Plurihormonal Pit-1)	MixedPN (Mixed GH-PRL)	0.888359	0.89	0.8884	ns	Wilcoxon		ccTum_LaPN	PluriPN (Plurihormonal Pit-1)	MixedPN (Mixed GH-PRL)	0.167174	0.17	0.1672	ns	Wilcoxon
				hormSec_GoPN	NCPN (Null-cell)	PluriPN (Plurihormonal Pit-1)	0.00789798	0.0079	0.0079	**	Wilcoxon		ccTum_LaPN	NCPN (Null-cell)	PluriPN (Plurihormonal Pit-1)	0.742986	0.74	0.7430	ns	Wilcoxon
				hormSec_GoPN	NCPN (Null-cell)	LaPN (Lactotroph)	8.15804e-05	8.2e-05	8.2e-05	****	Wilcoxon		ccTum_LaPN	NCPN (Null-cell)	LaPN (Lactotroph)	5.16676e-05	5.2e-05	5.2e-05	****	Wilcoxon
				hormSec_GoPN	NCPN (Null-cell)	MixedPN (Mixed GH-PRL)	0.0029526	0.003	0.0030	**	Wilcoxon		ccTum_LaPN	NCPN (Null-cell)	MixedPN (Mixed GH-PRL)	0.104895	0.1	0.105	ns	Wilcoxon
				hormSec_GoPN	ThyPN (Thyrotroph)	NCPN (Null-cell)	0.0592741	0.059	0.05927	ns	Wilcoxon		ccTum_LaPN	ThyPN (Thyrotroph)	NCPN (Null-cell)	1	1	1.000	ns	Wilcoxon
				hormSec_GoPN	ThyPN (Thyrotroph)	LaPN (Lactotroph)	0.00798788	0.008	0.0080	**	Wilcoxon		ccTum_LaPN	ThyPN (Thyrotroph)	LaPN (Lactotroph)	2.6805e-05	2.7e-05	2.7e-05	****	Wilcoxon
				hormSec_GoPN	ThyPN (Thyrotroph)	MixedPN (Mixed GH-PRL)	0.042624	0.043	0.043	*	Wilcoxon		ccTum_LaPN	ThyPN (Thyrotroph)	MixedPN (Mixed GH-PRL)	0.012654	0.013	0.0127	*	Wilcoxon
				hormSec_GoPN	MixedPN (Mixed GH-PRL)	LaPN (Lactotroph)	0.610093	0.61	0.61009	ns	Wilcoxon		ccTum_LaPN	MixedPN (Mixed GH-PRL)	LaPN (Lactotroph)	0.00356234	0.0036	0.00356	**	Wilcoxon
	Aggressiveness levels			epiDiff_GoPN	Rem	Pers	0.640645	0.64	0.64	ns	Wilcoxon		epiDiff_LaPN	Rem	Pers	0.640645	0.64	0.64	ns	Wilcoxon
				epiDiff_GoPN	Rem	Res	0.384945	0.38	0.385	ns	Wilcoxon		epiDiff_LaPN	Rem	Res	0.862051	0.86	0.862	ns	Wilcoxon
				epiDiff_GoPN	Rem	Agg	0.00891365	0.0089	0.0089	**	Wilcoxon		epiDiff_LaPN	Rem	Agg	0.00497626	0.005	0.0050	**	Wilcoxon
				epiDiff_GoPN	Pers	Res	0.292026	0.29	0.292	ns	Wilcoxon		epiDiff_LaPN	Pers	Res	0.552793	0.55	0.553	ns	Wilcoxon
				epiDiff_GoPN	Pers	Agg	0.0027724	0.0028	0.0028	**	Wilcoxon		epiDiff_LaPN	Pers	Agg	0.00312968	0.0031	0.0031	**	Wilcoxon
				epiDiff_GoPN	Res	Agg	0.0406894	0.041	0.041	*	Wilcoxon		epiDiff_LaPN	Res	Agg	0.0595956	0.06	0.06	ns	Wilcoxon
				hormSec_GoPN	Rem	Pers	0.773731	0.77	0.77	ns	Wilcoxon		ccTum_LaPN	Rem	Pers	0.82627	0.83	0.83	ns	Wilcoxon
				hormSec_GoPN	Rem	Res	0.803118	0.8	0.803	ns	Wilcoxon		ccTum_LaPN	Rem	Res	0.0599463	0.06	0.060	ns	Wilcoxon
				hormSec_GoPN	Rem	Agg	0.0654057	0.065	0.0654	ns	Wilcoxon		ccTum_LaPN	Rem	Agg	0.00456582	0.0046	0.0046	**	Wilcoxon
				hormSec_GoPN	Pers	Res	0.905639	0.91	0.906	ns	Wilcoxon		ccTum_LaPN	Pers	Res	0.0400364	0.04	0.040	*	Wilcoxon
				hormSec_GoPN	Pers	Agg	0.0673776	0.067	0.0674	ns	Wilcoxon		ccTum_LaPN	Pers	Agg	0.00559982	0.0056	0.0056	**	Wilcoxon
				hormSec_GoPN	Res	Agg	0.117926	0.12	0.118	ns	Wilcoxon		ccTum_LaPN	Res	Agg	0.526711	0.53	0.53	ns	Wilcoxon
