# Supplementary material for: Single-cell transcriptomics link gene expression signatures to clinicopathological features of gonadotroph and lactotroph PitNET
Source: J Transl Med. 2024 Nov 15;22:1027. doi: 10.1186/s12967-024-05821-4 (PMC11566263; doi:10.1186/s12967-024-05821-4)
Supplement: Supplementary file 14 — Supplementary Material 14. [file 12967_2024_5821_MOESM14_ESM.xlsx]

## Sheet: Table 6 
cell type distribution within GoPN and LaPN TME (related to Fig. 3)
	GoPN TME cell distribution								LaPN TME cell distribution
	cluster	No. Of cells	Percentage		Cell type	Percentage			cluster	No. Of cells	Percentage		Cell type	Percentage
	0	2715	0.254858		M2-Mac	0.31991			1	2577	0.247028		M2-Mac	0.0690184
	2	2258	0.211959		act-Mac	0.292781			3	1560	0.14954		act-Mac	0.09375
	4	1364	0.128039		cDC	0.0239369			4	307	0.0294287		cDC	0.0306748
	5	780	0.0732188						8	1685	0.161522		Mast	0.00594325
	7	671	0.062987		CD4+	0.128039			9	601	0.0576112
	8	615	0.0577302		NK	0.0732188			10	912	0.0874233		CD4-/CD8- DN	0.303873
	10	534	0.0501267		CD8+	0.0577302			11	692	0.0663344		NK	0.215874
	11	355	0.0333239		B	0.0501267			13	550	0.0527224		CD8+	0.161522
	12	349	0.0327607						16	94	0.00901074		B	0.0527224
	13	338	0.0317282		ccImm	0.00816671			17	74	0.00709356		Plasma	0.00901074
	16	190	0.0178354		PC	0.0327607			18	119	0.0114072		ccLy	0.00709356
	18	142	0.0133296		EC	0.0133296			19	71	0.00680598
	19	87	0.00816671			1			20	62	0.00594325		MiMe	0.0294287
	21	255	0.0239369						21	149	0.014283		PC	0.014283
	Total TME cells:	10653	1						23	320	0.0306748		EC	0.00680598
									24	66	0.00632669			1
									25	593	0.0568443
									Total TME cells:	10432	1
