# Supplementary material for: Single-cell transcriptomics link gene expression signatures to clinicopathological features of gonadotroph and lactotroph PitNET
Source: J Transl Med. 2024 Nov 15;22:1027. doi: 10.1186/s12967-024-05821-4 (PMC11566263; doi:10.1186/s12967-024-05821-4)
Supplement: Supplementary file 15 — Supplementary Material 15. [file 12967_2024_5821_MOESM15_ESM.xlsx]

## Sheet: Table 7
cell number per subtype per cluster within lymphoid integration (related to Fig. 5b)
	cluster	GoPN	LaPN	Total
	14	0	57	57
	9	3	343	346
	11	1	60	61
	6	19	661	680
	4	119	824	943
	5	147	698	845
	0	562	1526	2088
	1	626	1400	2026
	2	608	1249	1857
	12	20	35	55
	7	280	386	666
	3	489	543	1032
	8	353	275	628
	10	108	71	179
	13	45	4	49
	Total	3380	8132	11512
