# Supplementary material for: Single-cell transcriptomics link gene expression signatures to clinicopathological features of gonadotroph and lactotroph PitNET
Source: J Transl Med. 2024 Nov 15;22:1027. doi: 10.1186/s12967-024-05821-4 (PMC11566263; doi:10.1186/s12967-024-05821-4)
Supplement: Supplementary file 16 — Supplementary Material 16. [file 12967_2024_5821_MOESM16_ESM.xlsx]

## Sheet: Table 8
Lymphoid cell type signatures: highly up-regulated cell type specific genes used for correlations analysis (related to Fig. 5 and Suppl. Fig. 7)
HGNC Symbol	cl.	Celltype
TUBA1B	10	ccLy		Fig 5
CENPF	10	ccLy
MKI67	10	ccLy
C1QB	10	ccLy
HMGB2	10	ccLy
TOP2A	10	ccLy
HIST1H4C	10	ccLy
C1QA	10	ccLy
NUSAP1	10	ccLy
APOE	10	ccLy
CST3	10	ccLy
TUBB	10	ccLy
PTTG1	10	ccLy
CD8A	0.7	CD8+
CD8B	0.7	CD8+
IFNG	0.7	CD8+
FCER1G	4.8	NK
TYROBP	4.8	NK
IL2RB	4.8	NK
XCL2	4.8	NK
XCL1	4.8	NK
CD160	4.8	NK
GH1	4.8	NK
GZMB	4.8	NK
FCGR3A	4.8	NK
KLRF1	4.8	NK
SPON2	4.8	NK
PTGDS	4.8	NK
CLIC3	4.8	NK
CX3CR1	4.8	NK
EFHD2	4.8	NK
FGFBP2	4.8	NK
PLEK	4.8	NK
KLRD1	4.8	NK
PRF1	4.8	NK
CCL3	4.8	NK
KLRB1	6	NKT		Suppl. Fig 7
NCR3	6	NKT
KLRG1	6	NKT
GZMK	6	NKT
TRGC1	6	NKT
CEBPD	6	NKT
LYAR	6	NKT
LDHB	1,2 & 5	CD4-/CD8- DN
GPR183	1,2 & 5	CD4-/CD8- DN
CD4	1,2 & 5	CD4-/CD8- DN
BCL11B	1,2 & 5	CD4-/CD8- DN
IL6R	1,2 & 5	CD4-/CD8- DN
AP3M2	1,2 & 5	CD4-/CD8- DN
THEM4	1,2 & 5	CD4-/CD8- DN
TESPA1	1,2 & 5	CD4-/CD8- DN
SARAF	1,2 & 5	CD4-/CD8- DN
TCF7	1,2 & 5	CD4-/CD8- DN
DGKA	1,2 & 5	CD4-/CD8- DN
PPP1R2	1,2 & 5	CD4-/CD8- DN
MAL	1,2 & 5	CD4-/CD8- DN
TRAT1	1,2 & 5	CD4-/CD8- DN
RCAN3	1,2 & 5	CD4-/CD8- DN
INPP4B	1,2 & 5	CD4-/CD8- DN
SERINC5	1,2 & 5	CD4-/CD8- DN
SLC2A3	1,2 & 5	CD4-/CD8- DN
PAG1	1,2 & 5	CD4-/CD8- DN
GSTK1	1,2 & 5	CD4-/CD8- DN
FYB1	1,2 & 5	CD4-/CD8- DN
LEPROTL1	1,2 & 5	CD4-/CD8- DN
GPR155	1,2 & 5	CD4-/CD8- DN
CYLD	1,2 & 5	CD4-/CD8- DN
RORC	12	ILC
LST1	12	ILC
AREG	12	ILC
TNFSF13B	12	ILC
ALDOC	12	ILC
KIT	12	ILC
IL4I1	12	ILC
KRT86	12	ILC
IL1R1	12	ILC
TMIGD2	12	ILC
LINC00299	12	ILC
AC253572.2	12	ILC
MDFIC	12	ILC
KRT81	12	ILC
CD79B	3	CD79B+ B
MS4A1	3	CD79B+ B
HLA-DQB1	3	CD79B+ B
BANK1	3	CD79B+ B
RALGPS2	3	CD79B+ B
TCL1A	3	CD79B+ B
HLA-DPB1	3	CD79B+ B
HLA-DQA1	3	CD79B+ B
IGHD	3	CD79B+ B
HLA-DPA1	3	CD79B+ B
HLA-DRB1	3	CD79B+ B
HLA-DRA	3	CD79B+ B
IGHM	3	CD79B+ B
CD83	13	CD79B- B
FTH1	13	CD79B- B
REL	13	CD79B- B
LSM7	13	CD79B- B
AHI1	13	CD79B- B
SYNGR2	13	CD79B- B
