# Supplementary material for: Single-cell transcriptomics link gene expression signatures to clinicopathological features of gonadotroph and lactotroph PitNET
Source: J Transl Med. 2024 Nov 15;22:1027. doi: 10.1186/s12967-024-05821-4 (PMC11566263; doi:10.1186/s12967-024-05821-4)
Supplement: Supplementary file 17 — Supplementary Material 17. [file 12967_2024_5821_MOESM17_ESM.xlsx]

## Sheet: Table 9
statistical information of correlation analysis of lymphoid cell types (related to Fig. 5 and Suppl. Fig. 8)
				Lympho - cell type	group1	group2	p	p.adj	p.format	p.signif	method
	Aggressiveness levels			ccLy	Rem	Pers	1	1	1.00	ns	Wilcoxon		Fig. 5
				ccLy	Rem	Res	0.104308	0.1	0.104	ns	Wilcoxon
				ccLy	Rem	Agg	0.00400747	0.004	0.0040	**	Wilcoxon
				ccLy	Pers	Res	0.110653	0.11	0.111	ns	Wilcoxon
				ccLy	Pers	Agg	0.00472261	0.0047	0.0047	**	Wilcoxon
				ccLy	Res	Agg	0.273981	0.27	0.274	ns	Wilcoxon
				CD8+	Rem	Pers	0.256571	0.26	0.26	ns	Wilcoxon
				CD8+	Rem	Res	0.0113765	0.011	0.011	*	Wilcoxon
				CD8+	Rem	Agg	0.09357	0.094	0.0936	ns	Wilcoxon
				CD8+	Pers	Res	0.0439297	0.044	0.044	*	Wilcoxon
				CD8+	Pers	Agg	0.218585	0.22	0.2186	ns	Wilcoxon
				CD8+	Res	Agg	0.979843	0.98	0.980	ns	Wilcoxon
				NK	Rem	Pers	0.460006	0.46	0.46	ns	Wilcoxon
				NK	Rem	Res	0.581282	0.58	0.581	ns	Wilcoxon
				NK	Rem	Agg	0.00757263	0.0076	0.0076	**	Wilcoxon
				NK	Pers	Res	0.615639	0.62	0.616	ns	Wilcoxon
				NK	Pers	Agg	0.00203258	0.002	0.0020	**	Wilcoxon
				NK	Res	Agg	0.0406894	0.041	0.041	*	Wilcoxon
	Sphe. Sinus Invasion			ccLy	YES	NO	0.021661	0.022	0.022	*	Wilcoxon
				CD8+	YES	NO	0.0287382	0.029	0.029	*	Wilcoxon
	KI67/MIB1			ccLy	0-1	2	0.5368	0.54	0.54	ns	Wilcoxon
				ccLy	0-1	>=3	7.09328e-07	7.1e-07	7.1e-07	****	Wilcoxon
				ccLy	2	>=3	2.84803e-05	2.8e-05	2.8e-05	****	Wilcoxon
	Aggressiveness levels			NKT	Rem	Pers	0.773731	0.77	0.77	ns	Wilcoxon		Suppl. Fig. 8
				NKT	Rem	Res	0.540569	0.54	0.541	ns	Wilcoxon
				NKT	Rem	Agg	0.69407	0.69	0.6941	ns	Wilcoxon
				NKT	Pers	Res	0.590134	0.59	0.590	ns	Wilcoxon
				NKT	Pers	Agg	0.588183	0.59	0.5882	ns	Wilcoxon
				NKT	Res	Agg	0.402547	0.4	0.403	ns	Wilcoxon
				CD4-/CD8-DN	Rem	Pers	0.694612	0.69	0.69	ns	Wilcoxon
				CD4-/CD8-DN	Rem	Res	0.711238	0.71	0.711	ns	Wilcoxon
				CD4-/CD8-DN	Rem	Agg	0.46029	0.46	0.4603	ns	Wilcoxon
				CD4-/CD8-DN	Pers	Res	0.590134	0.59	0.590	ns	Wilcoxon
				CD4-/CD8-DN	Pers	Agg	0.51025	0.51	0.5103	ns	Wilcoxon
				CD4-/CD8-DN	Res	Agg	0.526711	0.53	0.527	ns	Wilcoxon
				ILC	Rem	Pers	0.21283	0.21	0.21	ns	Wilcoxon
				ILC	Rem	Res	0.94579	0.95	0.946	ns	Wilcoxon
				ILC	Rem	Agg	0.548268	0.55	0.5483	ns	Wilcoxon
				ILC	Pers	Res	0.384805	0.38	0.385	ns	Wilcoxon
				ILC	Pers	Agg	0.588183	0.59	0.5882	ns	Wilcoxon
				ILC	Res	Agg	0.56045	0.56	0.560	ns	Wilcoxon
				CD79B+ B	Rem	Pers	0.538434	0.54	0.54	ns	Wilcoxon
				CD79B+ B	Rem	Res	0.602163	0.6	0.602	ns	Wilcoxon
				CD79B+ B	Rem	Agg	0.169681	0.17	0.1697	ns	Wilcoxon
				CD79B+ B	Pers	Res	0.978177	0.98	0.978	ns	Wilcoxon
				CD79B+ B	Pers	Agg	0.104737	0.1	0.1047	ns	Wilcoxon
				CD79B+ B	Res	Agg	0.193151	0.19	0.193	ns	Wilcoxon
				CD79B- B	Rem	Pers	0.923654	0.92	0.92	ns	Wilcoxon
				CD79B- B	Rem	Res	0.27331	0.27	0.273	ns	Wilcoxon
				CD79B- B	Rem	Agg	0.539111	0.54	0.5391	ns	Wilcoxon
				CD79B- B	Pers	Res	0.259408	0.26	0.259	ns	Wilcoxon
				CD79B- B	Pers	Agg	0.565376	0.57	0.5654	ns	Wilcoxon
				CD79B- B	Res	Agg	0.595155	0.6	0.595	ns	Wilcoxon
